# Supplementary material for: Alginate Bead Biosystem for the Determination of Lactate in Sweat Using Image Analysis
Source: Biosensors (Basel). 2021 Oct 9;11(10):379. doi: 10.3390/bios11100379 (PMC8534122; doi:10.3390/bios11100379)
Supplement: Supplementary file 1 [file biosensors-11-00379-s001.zip]

Archive with 2 entries (2 files):
- Alginate Bead Biosensors BIOSENSORS MANUSCRIPT SI video.mp4
- biosensors-1367162-supplementary.pdf
